# Supplementary material for: Silicon Nanosheets: An Emerging 2D Photonic Material with a Large Transient Nonlinear Optical Response beyond Graphene
Source: Nanomaterials (Basel). 2021 Dec 29;12(1):90. doi: 10.3390/nano12010090 (PMC8746558; doi:10.3390/nano12010090)
Supplement: Supplementary file 1 [file nanomaterials-12-00090-s001.zip]

Archive with 1 entries (1 files):
- nanomaterials-1499434-supplementary.pdf
